# Supplementary material for: Fecal amine metabolite analysis before onset of severe necrotizing enterocolitis in preterm infants: a prospective case–control study
Source: Sci Rep. 2022 Jul 19;12:12310. doi: 10.1038/s41598-022-16351-8 (PMC9296556; doi:10.1038/s41598-022-16351-8)
Supplement: Supplementary file 2 — Supplementary Information 2. [file 41598_2022_16351_MOESM2_ESM.xlsx]

## Sheet: Supplemental table 1
		uncorrected relative level amine metabolite 1 day prior to clinical diagnose																												uncorrected relative level amine metabolite 2 days prior to clinical diagnose
Case number	case/control	alpha aminobutiric acid	alanine	arginine	asparagine	aspartic acid	citrulline	cystine	ethanolamine	gamma amino butiric acid	glutamine	glutamic acid	glycine	histidine	isoleucine	leucine	lysine	methionine	ornithine	phosphoethanolamine	phenylalanine	proline	serine	sulfolcysteine	taurine	threonine	tryptophan	tyrosine	valine	alpha aminobutiric acids	alanine	arginine	asparagine	aspartic acid	citrulline	cystine	ethanolamine	gamma amino butiric acid	glutamine	glutamic acid	glycine	histidine	isoleucine	leucine	lysine	methionine	ornithine	phosphoethanolamine	phenylalanine
1	Control	0	0.06151	0.02965	0.03907	0.03519	0.03491	0.02106	0.02355	0	0.01829	0.13993	0.07454	0.02909	0.01718	0.0399	0.06844	0	0.0036	0.00055	0.04406	0.01912	0.05569	0.03159	0.00554	0.09338	0.0266	0.04489	0.03962	NA	NA	NA	NA	NA	NA	NA	NA	NA	NA	NA	NA	NA	NA	NA	NA	NA	NA	NA	NA
2	Control	0	0.0543	0.00911	0.00437	0.12573	0.06378	0.0266	0.01859	0	0.01676	0.25692	0.03644	0.03171	0.02296	0.03608	0.01749	0.00474	0.00146	0.01057	0.02259	0.04592	0.01786	0.01421	0.0266	0.02915	0.01203	0.03134	0.0441	NA	NA	NA	NA	NA	NA	NA	NA	NA	NA	NA	NA	NA	NA	NA	NA	NA	NA	NA	NA
3	Control	NA	NA	NA	NA	NA	NA	NA	NA	NA	NA	NA	NA	NA	NA	NA	NA	NA	NA	NA	NA	NA	NA	NA	NA	NA	NA	NA	NA	0	0.06748	0.00111	0	0.0365	0.00498	0.00387	0.02212	0.08296	0	0.0177	0.06416	0.02434	0.0177	0.11117	0.03761	0	0	0.00774	0.04204
4	Case	0.00629	0.10893	0.00185	0.03015	0.08877	0.01128	0.00684	0.00869	0.13057	0.00795	0.10856	0.04476	0.01313	0.02552	0.05918	0.0725	0.00111	0.01812	0.00296	0.03126	0.05289	0.00869	0.01849	0.01054	0.03421	0.02404	0.00092	0.054	0.00183	0.08376	0.00113	0.03533	0.10037	0.0114	0.0069	0	0.08178	0.01408	0.18567	0.04054	0.01394	0.02111	0.05983	0.06278	0	0.03308	0.00113	0.03012
5	Case	0.00342	0.09428	0.00598	0.01381	0.03646	0.02136	0.00641	0.00783	0	0.02008	0.22472	0.04073	0.0272	0.04543	0.08901	0.06052	0.01353	0.00057	0.00085	0.02948	0.0235	0.02165	0.00385	0.00712	0.02777	0.03802	0.04543	0.0742	NA	NA	NA	NA	NA	NA	NA	NA	NA	NA	NA	NA	NA	NA	NA	NA	NA	NA	NA	NA
6	Control	NA	NA	NA	NA	NA	NA	NA	NA	NA	NA	NA	NA	NA	NA	NA	NA	NA	NA	NA	NA	NA	NA	NA	NA	NA	NA	NA	NA	0.00272	0.05077	0.00317	0	0.05304	0.00997	0.00816	0.01179	0	0.00453	0.07706	0.06936	0.00952	0.01133	0.04125	0.13327	0.00091	0.00136	0.01179	0.01813
7	Case	NA	NA	NA	NA	NA	NA	NA	NA	NA	NA	NA	NA	NA	NA	NA	NA	NA	NA	NA	NA	NA	NA	NA	NA	NA	NA	NA	NA	NA	NA	NA	NA	NA	NA	NA	NA	NA	NA	NA	NA	NA	NA	NA	NA	NA	NA	NA	NA
8	Control	NA	NA	NA	NA	NA	NA	NA	NA	NA	NA	NA	NA	NA	NA	NA	NA	NA	NA	NA	NA	NA	NA	NA	NA	NA	NA	NA	NA	0.00205	0.09156	0.0066	0	0.01731	0.02054	0.00176	0.01115	0.00132	0	0.24475	0.04446	0.01673	0.05194	0.08877	0.00968	0.00763	0.00176	0.00499	0.04373
9	Case	NA	NA	NA	NA	NA	NA	NA	NA	NA	NA	NA	NA	NA	NA	NA	NA	NA	NA	NA	NA	NA	NA	NA	NA	NA	NA	NA	NA	0.001	0.04349	0.00442	0.01642	0.20128	0.01426	0.00999	0.00266	0.00141	0	0.29699	0.02506	0.03189	0.00964	0.0236	0.05926	0.00156	0.01823	0.00025	0.02149
10	Case	NA	NA	NA	NA	NA	NA	NA	NA	NA	NA	NA	NA	NA	NA	NA	NA	NA	NA	NA	NA	NA	NA	NA	NA	NA	NA	NA	NA	0.00734	0.11643	0.01022	0.00123	0.01427	0.0118	0.01667	0.00391	0	0.00446	0.06889	0.04995	0.02971	0.04528	0.11822	0.01873	0.0107	0.06038	0.00089	0.07877
11	Control	0.00534	0.11128	0.00915	0	0.10366	0.00991	0.01372	0.01067	0	0.01143	0.16311	0.0846	0.01905	0.02591	0.09223	0.05335	0.00381	0.00076	0.02134	0.02515	0.0686	0.0221	0	0	0.06707	0.01677	0.0061	0.05488	0.01446	0.14536	0.00685	0	0.07002	0.00761	0.00913	0.03425	0	0.00533	0.08295	0.05479	0.01979	0.02588	0.09437	0.07154	0.00457	0.00152	0.02968	0.0274
12	Control	NA	NA	NA	NA	NA	NA	NA	NA	NA	NA	NA	NA	NA	NA	NA	NA	NA	NA	NA	NA	NA	NA	NA	NA	NA	NA	NA	NA	0	0.09315	0.00661	0	0.04507	0.00901	0.00901	0.01322	0.03365	0.00721	0.24459	0.08053	0.04267	0.03245	0.10036	0.00781	0.0018	0.04928	0.01262	0.03906
13	Control	0	0.05501	0	0	0.12181	0.01179	0.00393	0.02161	0.01375	0.00196	0.26719	0.03733	0.00196	0.02161	0.12181	0.07073	0.00589	0.02947	0.07662	0.01375	0.02358	0.0275	0	0	0.01768	0	0	0.04715	0.00079	0.05594	0.02664	0.02309	0.11702	0.00878	0.01174	0.00474	0.00069	0.01618	0.2443	0.02911	0.01746	0.01658	0.08633	0.08308	0.0074	0.04085	0.00276	0.03325
14	Case	0	0.09079	0.03055	0	0.06504	0.01135	0.0096	0.01833	0.00436	0.01397	0.189	0.0777	0.02881	0.02532	0.11218	0.03841	0.00567	0.00175	0.01048	0.04758	0.03928	0.02968	0	0.00349	0.03099	0.02968	0.02182	0.06373	0.00057	0.07787	0.04224	0	0.04828	0.01379	0.00603	0.02241	0.00316	0.01236	0.18305	0.06925	0.02615	0.02443	0.13477	0.07356	0.00776	0.00316	0.00833	0.04684
15	Case	NA	NA	NA	NA	NA	NA	NA	NA	NA	NA	NA	NA	NA	NA	NA	NA	NA	NA	NA	NA	NA	NA	NA	NA	NA	NA	NA	NA	0	0.09567	0.00018	0	0.00837	0.02874	0.00018	0.01455	0.00164	0.02346	0.19898	0.06912	0.02601	0.06111	0.10186	0.11295	0.00218	0.00418	0.00182	0.04311
17	Case	0	0.06161	0.01161	0.02545	0.12321	0.00402	0.01786	0.00268	0	0.02991	0.21071	0.05179	0.02188	0.01607	0.07232	0.06964	0.00446	0.02366	0.02277	0.02813	0.04911	0.01429	0	0	0.07143	0.01518	0.01205	0.03973	0	0.08071	0.02184	0.02147	0.07701	0.02407	0.01777	0.01259	0	0.02925	0.11292	0.05257	0.02073	0.03147	0.11514	0.05998	0.00518	0.02814	0.00815	0.04221
18	Case	0.00277	0.12359	0.00384	0	0.02199	0.03629	0.0032	0.01067	0.00299	0	0.20854	0.09413	0.03671	0.03522	0.07748	0.00619	0.00299	0.06211	0.00171	0.04226	0.0397	0.01302	0.04162	0.00704	0.02028	0.03031	0.00235	0.07279	0.00199	0.10475	0.00071	0	0.00938	0.02999	0.00014	0.00213	0.00313	0	0.30941	0.06922	0.0523	0.0388	0.06609	0.00497	0.00085	0.07192	0.00298	0.03056
19	Control	0.00396	0.10099	0	0.00198	0	0	0	0.20198	0.01188	0	0.00198	0.02376	0.03762	0.0495	0.11089	0.01386	0.00198	0.00396	0	0.05941	0.04554	0.00594	0.10495	0.05149	0.00396	0	0.06931	0.09307	0.00098	0.14634	0.0039	0	0.01171	0	0.00098	0.03902	0.01171	0	0	0.02732	0.01756	0.03707	0.12195	0.02537	0.00195	0.0039	0.0039	0.05073
20	Control	NA	NA	NA	NA	NA	NA	NA	NA	NA	NA	NA	NA	NA	NA	NA	NA	NA	NA	NA	NA	NA	NA	NA	NA	NA	NA	NA	NA	0	0.07368	0.05521	0.00344	0.02245	0.00344	0.02643	0.01901	0	0.01665	0.14537	0.08671	0.03222	0.02534	0.07187	0.10916	0.00127	0.00706	0.00109	0.0429
21	Control	NA	NA	NA	NA	NA	NA	NA	NA	NA	NA	NA	NA	NA	NA	NA	NA	NA	NA	NA	NA	NA	NA	NA	NA	NA	NA	NA	NA	0	0.07234	0.04354	0.01406	0.06757	0	0.0161	0.00204	0	0.04036	0.06508	0.07982	0.02086	0.02041	0.0746	0.0576	0.0034	0.0034	0.0034	0.03469
22	Case	0	0.13426	0.02103	0	0.0427	0.00324	0.02006	0.01003	0.00356	0.011	0.13361	0.06697	0.0165	0.03785	0.11453	0.01456	0.00485	0.0372	0.00259	0.04691	0.07214	0.0385	0	0.01585	0.03656	0.02523	0.01068	0.07732	0.00068	0.07886	0.03535	0	0.04555	0.01632	0.03263	0.03943	0.00408	0	0.10809	0.07138	0.0068	0.04079	0.10401	0.02447	0.00272	0.01156	0.03195	0.04147
23	Case	NA	NA	NA	NA	NA	NA	NA	NA	NA	NA	NA	NA	NA	NA	NA	NA	NA	NA	NA	NA	NA	NA	NA	NA	NA	NA	NA	NA	NA	NA	NA	NA	NA	NA	NA	NA	NA	NA	NA	NA	NA	NA	NA	NA	NA	NA	NA	NA
24	Control	0	0.06393	0.00228	0.01142	0.17123	0.00228	0.0137	0.0137	0	0.03196	0.15525	0.01598	0.00913	0.02055	0.1621	0.07991	0	0.01142	0.06164	0.02055	0.05023	0.00913	0	0.00228	0.02283	0	0.01598	0.03881	NA	NA	NA	NA	NA	NA	NA	NA	NA	NA	NA	NA	NA	NA	NA	NA	NA	NA	NA	NA
25	Control	NA	NA	NA	NA	NA	NA	NA	NA	NA	NA	NA	NA	NA	NA	NA	NA	NA	NA	NA	NA	NA	NA	NA	NA	NA	NA	NA	NA	NA	NA	NA	NA	NA	NA	NA	NA	NA	NA	NA	NA	NA	NA	NA	NA	NA	NA	NA	NA
26	Control	0.01705	0.10543	0.00179	0.00987	0.09152	0.00449	0.01077	0.0009	0	0.01256	0.20054	0.0314	0.02019	0.02826	0.06954	0.0978	0.00763	0.00493	0.01839	0.01974	0.07986	0.01166	0	0.0009	0.08614	0.0175	0.0009	0.0498	NA	NA	NA	NA	NA	NA	NA	NA	NA	NA	NA	NA	NA	NA	NA	NA	NA	NA	NA	NA
27	Case	0	0.04939	0.03811	0.00851	0.10414	0.00148	0.02257	0.00703	0	0.02035	0.14946	0.04624	0.02645	0.04717	0.08417	0.10636	0.00536	0.00296	0.00203	0.032	0.02719	0.04162	0	0	0.07344	0.03015	0.04125	0.03256	0	0.0528	0.03043	0.02136	0.08263	0.00161	0.01129	0.00786	0	0.02277	0.14067	0.04434	0.01955	0.05099	0.11084	0.06933	0.00383	0.00282	0.00161	0.02821
28	Case	NA	NA	NA	NA	NA	NA	NA	NA	NA	NA	NA	NA	NA	NA	NA	NA	NA	NA	NA	NA	NA	NA	NA	NA	NA	NA	NA	NA	0	0.07561	0.01585	0.01098	0.10488	0.04634	0.01585	0.0378	0.00488	0.02927	0.08415	0.06341	0.02439	0.02439	0.07317	0.07561	0.00732	0.00122	0.01098	0.03415
29	Case	0.00157	0.08412	0.03892	0	0.04992	0	0.02201	0.00472	0	0.01297	0.14426	0.04403	0.03459	0.07704	0.14308	0.03381	0.01651	0.02987	0.00354	0.04009	0.06486	0.01415	0	0.00197	0.01769	0.04717	0.01494	0.05542	NA	NA	NA	NA	NA	NA	NA	NA	NA	NA	NA	NA	NA	NA	NA	NA	NA	NA	NA	NA
31	Case	NA	NA	NA	NA	NA	NA	NA	NA	NA	NA	NA	NA	NA	NA	NA	NA	NA	NA	NA	NA	NA	NA	NA	NA	NA	NA	NA	NA	0	0.09136	0.0209	0	0.06197	0.01045	0.02963	0.00689	0.00271	0.03135	0.13808	0.04709	0.02176	0.02385	0.17472	0.01033	0.00086	0.00307	0.00418	0.02754
32	Control	NA	NA	NA	NA	NA	NA	NA	NA	NA	NA	NA	NA	NA	NA	NA	NA	NA	NA	NA	NA	NA	NA	NA	NA	NA	NA	NA	NA	0	0.02558	0.01104	0.00478	0.20206	0.0541	0.00773	0.01196	0	0	0.26978	0.03165	0.01159	0.00442	0.0138	0.0784	0.00018	0.0057	0.01675	0.00699
34	Case	NA	NA	NA	NA	NA	NA	NA	NA	NA	NA	NA	NA	NA	NA	NA	NA	NA	NA	NA	NA	NA	NA	NA	NA	NA	NA	NA	NA	0	0.07804	0.04217	0.00164	0.01999	0	0.01123	0	0	0.00849	0.05613	0.03861	0.02163	0.0523	0.12952	0.03642	0.00739	0.0241	0	0.05367
35	Case	NA	NA	NA	NA	NA	NA	NA	NA	NA	NA	NA	NA	NA	NA	NA	NA	NA	NA	NA	NA	NA	NA	NA	NA	NA	NA	NA	NA	0.0077	0.14889	0.00124	0.00605	0.01375	0	0.00124	0.01375	0.00082	0.00811	0.10407	0.04853	0.02502	0.04372	0.12359	0.0154	0.00426	0.00784	0	0.05375
36	Control	NA	NA	NA	NA	NA	NA	NA	NA	NA	NA	NA	NA	NA	NA	NA	NA	NA	NA	NA	NA	NA	NA	NA	NA	NA	NA	NA	NA	NA	NA	NA	NA	NA	NA	NA	NA	NA	NA	NA	NA	NA	NA	NA	NA	NA	NA	NA	NA
37	Case	0.00791	0.14212	0.00124	0	0.01112	0.00247	0.00395	0.01038	0.19278	0	0.02323	0.07192	0	0.03757	0.0917	0.00494	0.00049	0.00667	0	0.06896	0.07341	0.00494	0.00445	0.01013	0.06377	0.0655	0.00099	0.087	0.0062	0.15199	0.00189	0	0.00634	0	0.0062	0.00904	0.17222	0.00135	0.00553	0.05961	0	0.04639	0.10034	0.00499	0.00135	0.00364	0.00256	0.05556
38	Control	0.00521	0.22309	0.00087	0	0.00608	0	0.0013	0.07378	0.11545	0.00347	0.00825	0.09245	0.01563	0.03255	0.06467	0.00998	0.00174	0.00521	0	0.04123	0.04557	0.03689	0.00391	0.00998	0.04601	0.02387	0.04514	0.08203	NA	NA	NA	NA	NA	NA	NA	NA	NA	NA	NA	NA	NA	NA	NA	NA	NA	NA	NA	NA
39	Case	0.00464	0.11508	0.0065	0	0.04292	0.00998	0.00162	0	0.06009	0	0.07703	0.06961	0.0536	0.06311	0.10441	0.0181	0.00626	0.03921	0	0.05267	0.03503	0.03271	0.00673	0.00974	0.04339	0.00835	0.00348	0.12506	NA	NA	NA	NA	NA	NA	NA	NA	NA	NA	NA	NA	NA	NA	NA	NA	NA	NA	NA	NA
40	Control	0	0.03454	0.00093	0.02158	0.09282	0.0407	0.02004	0.02929	0.00247	0.01048	0.1992	0.04039	0.02744	0.01912	0.04625	0.07925	0	0.02683	0.00401	0.02683	0.03299	0.00648	0.10083	0.00833	0.01665	0.01634	0.00123	0.04194	0	0.01688	0	0.02415	0.07594	0.03841	0.01571	0.00844	0	0.01018	0.21327	0.02269	0.02357	0.01397	0.08612	0.0899	0	0.02415	0.00873	0.01891
41	Control	0.00455	0.13675	0.00455	0	0.02856	0.04171	0.00152	0.02401	0.00708	0.00455	0.1686	0.06876	0.04449	0.04727	0.08847	0.09201	0.00758	0.00455	0	0.05283	0.03033	0.00986	0.03185	0.00404	0.01036	0	0.00303	0.07533	0.00492	0.11519	0.00358	0	0.02639	0.02304	0.00089	0.01275	0.05234	0.00626	0.12279	0.04294	0.03758	0.06017	0.11944	0.1011	0.0038	0.00403	0.00671	0.0463
42	Case	0.02494	0.05224	0.00107	0.06449	0.06449	0.02945	0.01139	0.01612	0	0.04321	0.20013	0.03203	0.03805	0.03332	0.04665	0.06492	0.00365	0.00043	0.00043	0.03719	0.04321	0.01806	0.00107	0.00301	0.06234	0.02085	0.05073	0.03461	0	0.05325	0.01492	0.03751	0.0746	0.0114	0.01596	0.00394	0	0.02963	0.09615	0.04227	0.01906	0.07211	0.11625	0.06693	0.00435	0.00207	0	0.03585
43	Control	NA	NA	NA	NA	NA	NA	NA	NA	NA	NA	NA	NA	NA	NA	NA	NA	NA	NA	NA	NA	NA	NA	NA	NA	NA	NA	NA	NA	0	0.07653	0.05341	0.01556	0.01829	0	0.0122	0.02271	0	0.01913	0.0389	0.10387	0.01241	0.01913	0.06034	0.07107	0.00252	0.00421	0.01661	0.03217
44	Control	NA	NA	NA	NA	NA	NA	NA	NA	NA	NA	NA	NA	NA	NA	NA	NA	NA	NA	NA	NA	NA	NA	NA	NA	NA	NA	NA	NA	NA	NA	NA	NA	NA	NA	NA	NA	NA	NA	NA	NA	NA	NA	NA	NA	NA	NA	NA	NA
45	Control	NA	NA	NA	NA	NA	NA	NA	NA	NA	NA	NA	NA	NA	NA	NA	NA	NA	NA	NA	NA	NA	NA	NA	NA	NA	NA	NA	NA	0.00114	0.13185	0	0	0.01044	0	0.00143	0.00787	0.15201	0	0.003	0.07779	0.02746	0.05763	0.1267	0.04333	0.00472	0.03403	0.00415	0.05963
46	Case	NA	NA	NA	NA	NA	NA	NA	NA	NA	NA	NA	NA	NA	NA	NA	NA	NA	NA	NA	NA	NA	NA	NA	NA	NA	NA	NA	NA	0.00201	0.15205	0.00483	0	0.01931	0.00724	0.00241	0.02011	0	0.00483	0.06315	0.06879	0.00885	0.05632	0.16251	0.01488	0.0008	0.03017	0.00724	0.06436
47	Case	NA	NA	NA	NA	NA	NA	NA	NA	NA	NA	NA	NA	NA	NA	NA	NA	NA	NA	NA	NA	NA	NA	NA	NA	NA	NA	NA	NA	0.0025	0.12908	0.01438	0	0.01985	0.01516	0.00875	0.00531	0.16846	0.00422	0.02188	0.06548	0.03719	0.02735	0.07126	0.01891	0.00266	0.01672	0.00422	0.0497
48	Case	NA	NA	NA	NA	NA	NA	NA	NA	NA	NA	NA	NA	NA	NA	NA	NA	NA	NA	NA	NA	NA	NA	NA	NA	NA	NA	NA	NA	0.00593	0.0852	0.00158	0	0.01264	0	0.00105	0.02199	0.16553	0.00566	0.05518	0.05359	0.03858	0.07717	0.11404	0.02515	0.01251	0.00092	0.0025	0.05175
49	Case	NA	NA	NA	NA	NA	NA	NA	NA	NA	NA	NA	NA	NA	NA	NA	NA	NA	NA	NA	NA	NA	NA	NA	NA	NA	NA	NA	NA	0	0.0196	0.00392	0	0.08948	0.0098	0.00196	0.02809	0	0.02155	0.11757	0.01568	0.02809	0.00327	0	0.06924	0	0.00261	0.04572	0.01502
50	Control	NA	NA	NA	NA	NA	NA	NA	NA	NA	NA	NA	NA	NA	NA	NA	NA	NA	NA	NA	NA	NA	NA	NA	NA	NA	NA	NA	NA	NA	NA	NA	NA	NA	NA	NA	NA	NA	NA	NA	NA	NA	NA	NA	NA	NA	NA	NA	NA
51	Case	0.00106	0.10423	0.00035	0	0.0088	0.0007	0	0.0419	0.15634	0.0007	0.00141	0.04754	0.02958	0.04965	0.12465	0.0257	0.01021	0.00176	0	0.0581	0.11585	0.00669	0.00211	0.02113	0.03944	0.02148	0.05423	0.07641	0.00247	0.09246	0.00309	0	0.00804	0.00417	0.00093	0.03602	0.2081	0	0.00433	0.04283	0.03046	0.04978	0.16033	0.02845	0.00139	0.01005	0.00387	0.05179
52	Control	0	0.10495	0.02506	0.02215	0.04431	0.01779	0.0173	0.01666	0.00178	0.02684	0.0925	0.09541	0.03299	0.02426	0.06921	0.0718	0.00889	0.01552	0	0.03558	0.01294	0.06501	0.02603	0.01488	0.04819	0.01035	0.03477	0.05061	NA	NA	NA	NA	NA	NA	NA	NA	NA	NA	NA	NA	NA	NA	NA	NA	NA	NA	NA	NA
53	Case	NA	NA	NA	NA	NA	NA	NA	NA	NA	NA	NA	NA	NA	NA	NA	NA	NA	NA	NA	NA	NA	NA	NA	NA	NA	NA	NA	NA	0.02989	0.08841	0.00132	0	0.01938	0.00862	0.00019	0	0.02435	0.01787	0.25448	0.03568	0.02977	0.04392	0.08552	0.0628	0.01504	0.0219	0.00472	0.02995
54	Control	0	0.05546	0.00163	0.00163	0.09625	0.031	0.00653	0.15334	0.00163	0.00816	0.11093	0.04241	0.0522	0.02773	0.03915	0.06199	0	0	0.00653	0.04241	0.04731	0.01305	0.09951	0.03263	0.00816	0	0.01305	0.04568	NA	NA	NA	NA	NA	NA	NA	NA	NA	NA	NA	NA	NA	NA	NA	NA	NA	NA	NA	NA
55	Control	0.0014	0.04702	0.00561	0.03719	0.13474	0.04702	0.00842	0.04561	0	0.03228	0.24982	0.06807	0.02175	0.00912	0.01474	0.05614	0.0014	0.01474	0.00772	0.01895	0.03509	0.00421	0.01053	0.01754	0.0407	0.00982	0.02526	0.01474	0	0.02807	0.00351	0.03709	0.10175	0.03659	0.00752	0.01955	0	0.03258	0.21253	0.04461	0.01454	0.00602	0.04862	0.04712	0.0005	0.01454	0.02155	0.01153
56	Case	0	0.1094	0.0032	0	0.06334	0.00576	0.00384	0.03647	0.21881	0	0.03775	0.05694	0.03839	0.02687	0.03071	0.07614	0.01024	0.0032	0.00448	0.02495	0.02559	0.00768	0.02495	0.02623	0.01216	0.02559	0.05054	0.03775	0.00433	0.10405	0.00159	0	0.02254	0	0.00046	0.00934	0.25683	0	0.00842	0.03233	0.02209	0.04827	0.05943	0.00842	0.01207	0	0.01093	0.03985
57	Control	0	0.03383	0.01106	0.00651	0.11776	0.00455	0.01692	0.08848	0	0.02277	0.06246	0.11516	0.02472	0.01366	0.01236	0.06051	0	0.00976	0.02733	0.00781	0.01431	0.05725	0.22576	0.00325	0.03448	0	0.01106	0.01561	NA	NA	NA	NA	NA	NA	NA	NA	NA	NA	NA	NA	NA	NA	NA	NA	NA	NA	NA	NA
58	Control	0	0.12841	0.00566	0.00025	0.03001	0.00492	0.00098	0.04772	0.1845	0.00074	0.00344	0.0615	0.02755	0.03961	0.08167	0.01525	0.00886	0.00221	0.00025	0.05437	0.05141	0.03075	0.00566	0.0064	0.04502	0.03567	0.05338	0.0679	0.00406	0.10363	0.00365	0	0.0288	0	0.00142	0.029	0.25532	0.0002	0.00548	0.04948	0.02738	0.02292	0.1229	0.02008	0.0075	0.00122	0.02352	0.02738
59	Control	NA	NA	NA	NA	NA	NA	NA	NA	NA	NA	NA	NA	NA	NA	NA	NA	NA	NA	NA	NA	NA	NA	NA	NA	NA	NA	NA	NA	0.00078	0.04745	0	0.01451	0.1051	0.04118	0.01529	0.01412	0	0.00667	0.20431	0.05647	0.01804	0.01294	0.0502	0.10157	0.00039	0.01765	0.0051	0.0098
60	Control	NA	NA	NA	NA	NA	NA	NA	NA	NA	NA	NA	NA	NA	NA	NA	NA	NA	NA	NA	NA	NA	NA	NA	NA	NA	NA	NA	NA	0	0.03802	0.01339	0.01385	0.11851	0.02496	0.01156	0.00359	0	0.01307	0.2133	0.03835	0.02463	0.01346	0.04776	0.03672	0.00124	0.00634	0.00118	0.02091
61	Control	NA	NA	NA	NA	NA	NA	NA	NA	NA	NA	NA	NA	NA	NA	NA	NA	NA	NA	NA	NA	NA	NA	NA	NA	NA	NA	NA	NA	0	0.05417	0.00253	0.02889	0.06645	0.02997	0.01336	0.01553	0	0.02095	0.15674	0.02022	0.02925	0.00795	0.04009	0.07584	0.00072	0.0112	0.01697	0.01625
62	Case	0	0.07846	0.01497	0	0.00791	0.06804	0.00024	0.00874	0	0	0.30019	0.06205	0.03378	0.02552	0.06121	0.03306	0.00515	0.0242	0.00024	0.06229	0.01725	0.0024	0.00216	0.00359	0.02408	0	0.05954	0.09439	NA	NA	NA	NA	NA	NA	NA	NA	NA	NA	NA	NA	NA	NA	NA	NA	NA	NA	NA	NA
63	Case	0	0.05778	0.01867	0.00444	0.11733	0.01511	0.01244	0.05067	0	0.01244	0.08178	0.08356	0.01867	0.02667	0.04711	0.04444	0.00444	0.00178	0.016	0.024	0.02844	0.06133	0.14044	0.01244	0.04711	0.00444	0.024	0.04178	NA	NA	NA	NA	NA	NA	NA	NA	NA	NA	NA	NA	NA	NA	NA	NA	NA	NA	NA	NA
64	Case	0.00118	0.06483	0.0313	0	0.0206	0.04613	0.01129	0.00315	0	0.01791	0.18896	0.04252	0.04521	0.02861	0.0788	0.05787	0.01083	0.00112	0.00151	0.05459	0.0147	0.02152	0.01647	0.00118	0.0874	0.01955	0.05269	0.07349	NA	NA	NA	NA	NA	NA	NA	NA	NA	NA	NA	NA	NA	NA	NA	NA	NA	NA	NA	NA
65	Case	NA	NA	NA	NA	NA	NA	NA	NA	NA	NA	NA	NA	NA	NA	NA	NA	NA	NA	NA	NA	NA	NA	NA	NA	NA	NA	NA	NA	0.00302	0.04353	0.00583	0	0.02739	0.03905	0.00031	0.00385	0.00094	0	0.46194	0.01208	0.01479	0.00437	0.01218	0.04176	0.00437	0.1588	0.00531	0.01073
Supplementary table 1. Raw relative amino metabolite levels per study subject and sample. Relative levels are calculated by dividing the metabolite level as measured by HPLC by the total level of amine metabolites in a given sample. NA, non-available sample
[truncated: 36 more columns]
